# Supplementary material for: Geochemistry and Mixing Drive the Spatial Distribution of Free-Living Archaea and Bacteria in Yellowstone Lake
Source: Front Microbiol. 2016 Feb 29;7:210. doi: 10.3389/fmicb.2016.00210 (PMC4770039; doi:10.3389/fmicb.2016.00210)
Supplement: TABLE S1 — Detailed identification of archaeal sequences and their classification at Phylum, Class, Order, Family, and Genus levels. [file Table_1.XLS]

## Sheet: Phylum_tr
	SRF-YL340	MIX-YL370	VNT-YL369	VNT-YL352	SRF-YL3471	SRF-YL3478	SRF-YL3473	MIX-YL360	VNT-YL359	SRF-YL354	SRF-YL3551	SRF-YL3558	SRF-YL3553
Crenarchaeota	1	3	742	111	275	2831	1624	578	3112	0	92	1292	260
Euryarchaeota	12348	11972	11248	10371	11927	8627	9340	11955	8532	10582	11689	10460	777
Korarchaeota	0	0	3	8	41	461	482	0	40	0	0	286	38
Nanoarchaeota	0	1904	2797	1627	257	1553	252	1996	2222	347	377	1221	412
Unclassified Archaea	1015	938	1014	737	996	1075	709	918	837	771	874	831	115

## Sheet: Class_tr
	SRF-YL340	MIX-YL370	VNT-YL369	VNT-YL352	SRF-YL3471	SRF-YL3478	SRF-YL3473	MIX-YL360	VNT-YL359	SRF-YL354	SRF-YL3551	SRF-YL3558	SRF-YL3553
Thermoprotei	1	3	742	111	275	2831	1624	578	3112	0	92	1292	260
Archaeoglobi	0	0	1	0	0	0	0	0	0	0	0	1	0
Halobacteria	0	1	0	0	0	1	0	1	1	0	0	1	0
Methanobacteria	0	0	3	1	1	0	0	0	3	3	0	4	0
Methanococci	0	0	19	7	0	9	3	0	3	0	0	17	0
Methanomicrobia	4	3	60	31	39	16	5	58	201	10	18	70	0
Thermoplasmata	0	0	0	0	0	0	9	5	0	0	0	2	0
Unclassified Euryarchaeota	12344	11968	11165	10332	11887	8601	9323	11891	8324	10569	11671	10365	777
Korarchaeota	0	0	3	8	41	461	482	0	40	0	0	286	38
Nanoarchaeota	0	1904	2797	1627	257	1553	252	1996	2222	347	377	1221	412
Unclassified Archaea	1015	938	1014	737	996	1075	709	918	837	771	874	831	115

## Sheet: Order_tr
	SRF-YL340	MIX-YL370	VNT-YL369	VNT-YL352	SRF-YL3471	SRF-YL3478	SRF-YL3473	MIX-YL360	VNT-YL359	SRF-YL354	SRF-YL3551	SRF-YL3558	SRF-YL3553
Acidilobales	0	0	0	0	0	151	30	29	284	0	0	36	49
Desulfurococcales	0	2	454	33	70	1439	419	270	934	0	13	545	109
Sulfolobales	0	0	1	0	7	16	5	0	9	0	0	2	0
Thermoproteales	1	0	58	61	158	374	998	238	1277	0	79	447	63
Unclassified Thermoprotei	0	1	229	17	40	851	172	41	608	0	0	262	39
Archaeoglobales	0	0	1	0	0	0	0	0	0	0	0	1	0
Halobacteriales	0	1	0	0	0	1	0	1	1	0	0	1	0
Methanobacteriales	0	0	3	1	1	0	0	0	3	3	0	4	0
Methanococcales	0	0	19	7	0	9	3	0	3	0	0	17	0
Methanocellales	0	0	1	0	0	0	0	3	1	0	0	0	0
Methanomicrobiales	0	0	2	0	0	1	4	1	19	2	3	36	0
Methanosarcinales	0	1	11	5	0	0	0	0	3	0	1	6	0
Unclassified Methanomicrobia	4	2	46	26	39	15	1	54	178	8	14	28	0
Thermoplasmatales	0	0	0	0	0	0	9	5	0	0	0	2	0
Unclassified Euryarchaeota	12344	11968	11165	10332	11887	8601	9323	11891	8324	10569	11671	10365	777
Korarchaeota	0	0	3	8	41	461	482	0	40	0	0	286	38
Nanoarchaeota	0	1904	2797	1627	257	1553	252	1996	2222	347	377	1221	412
Unclassified Archaea	1015	938	1014	737	996	1075	709	918	837	771	874	831	115

## Sheet: Family_tr
	SRF-YL340	MIX-YL370	VNT-YL369	VNT-YL352	SRF-YL3471	SRF-YL3478	SRF-YL3473	MIX-YL360	VNT-YL359	SRF-YL354	SRF-YL3551	SRF-YL3558	SRF-YL3553
Acidilobaceae	0	0	0	0	0	150	30	29	273	0	0	36	49
Caldisphaeraceae	0	0	0	0	0	0	0	0	10	0	0	0	0
Unclassified Acidilobales	0	0	0	0	0	1	0	0	1	0	0	0	0
Desulfurococcaceae	0	1	431	17	49	638	281	258	393	0	13	419	53
Pyrodictiaceae	0	0	7	9	4	143	18	1	57	0	0	27	36
Unclassified Desulfurococcales	0	1	16	7	17	658	120	11	484	0	0	99	20
Sulfolobaceae	0	0	1	0	7	16	5	0	9	0	0	2	0
Thermofilaceae	0	0	12	59	117	154	750	230	1006	0	78	351	56
Thermoproteaceae	1	0	43	0	40	166	232	8	244	0	1	75	7
Unclassified Thermoproteales	0	0	3	2	1	54	16	0	27	0	0	21	0
Unclassified Thermoprotei	0	1	229	17	40	851	172	41	608	0	0	262	39
Archaeoglobaceae	0	0	1	0	0	0	0	0	0	0	0	1	0
Halobacteriaceae	0	1	0	0	0	1	0	1	1	0	0	1	0
Methanobacteriaceae	0	0	3	1	1	0	0	0	3	3	0	4	0
Methanococcaceae	0	0	0	0	0	0	0	0	0	0	0	0	0
Methanocaldococcaceae	0	0	13	5	0	9	3	0	3	0	0	11	0
Unclassified Methanococcales	0	0	6	2	0	0	0	0	0	0	0	6	0
Methanocellaceae	0	0	1	0	0	0	0	3	1	0	0	0	0
Methanomicrobiaceae	0	0	1	0	0	0	2	1	9	2	3	33	0
Methanospirillaceae	0	0	0	0	0	0	2	0	0	0	0	0	0
Methanomicrobiales incertae sedis	0	0	1	0	0	0	0	0	2	0	0	0	0
Unclassified Methanomicrobiales	0	0	0	0	0	1	0	0	8	0	0	3	0
Methanosarcinaceae	0	1	0	0	0	0	0	0	3	0	0	0	0
Unclassified Methanosarcinales	0	0	11	5	0	0	0	0	0	0	1	6	0
Unclassified Methanomicrobia	4	2	46	26	39	15	1	54	178	8	14	28	0
Thermoplasmatales incertae sedis	0	0	0	0	0	0	6	3	0	0	0	0	0
Unclassified Thermoplasmatales	0	0	0	0	0	0	3	2	0	0	0	2	0
Unclassified Euryarchaeota	12344	11968	11165	10332	11887	8601	9323	11891	8324	10569	11671	10365	777
Korarchaeota	0	0	3	8	41	461	482	0	40	0	0	286	38
Nanoarchaeota	0	1904	2797	1627	257	1553	252	1996	2222	347	377	1221	412
Unclassified Archaea	1015	938	1014	737	996	1075	709	918	837	771	874	831	115

## Sheet: Genus_tr
	SRF-YL340	MIX-YL370	VNT-YL369	VNT-YL352	SRF-YL3471	SRF-YL3478	SRF-YL3473	MIX-YL360	VNT-YL359	SRF-YL354	SRF-YL3551	SRF-YL3558	SRF-YL3553
Acidilobus	0	0	0	0	0	150	30	29	273	0	0	36	49
Caldisphaera	0	0	0	0	0	0	0	0	10	0	0	0	0
Unclassified Acidilobales	0	0	0	0	0	1	0	0	1	0	0	0	0
Aeropyrum	0	0	41	0	0	2	5	4	7	0	0	10	0
Desulfurococcus	0	0	0	1	7	37	14	14	28	0	0	25	2
Ignisphaera	0	1	111	9	0	10	22	15	34	0	0	37	4
Staphylothermus	0	0	0	0	0	9	1	2	3	0	1	9	2
Stetteria	0	0	61	0	0	0	0	0	0	0	0	1	0
Sulfophobococcus	0	0	0	3	33	375	121	141	172	0	9	201	24
Thermosphaera	0	0	0	0	0	7	1	2	1	0	0	12	0
Unclassified Desulfurococcaceae	0	0	218	4	9	198	117	80	148	0	3	124	21
Hyperthermus	0	0	1	0	2	8	2	0	16	0	0	8	10
Pyrodictium	0	0	0	0	0	2	0	0	1	0	0	0	3
Unclassified Pyrodictiaceae	0	0	6	9	2	133	16	1	40	0	0	19	23
Unclassified Desulfurococcales	0	1	16	7	17	658	120	11	484	0	0	99	20
Metallosphaera	0	0	0	0	7	0	0	0	0	0	0	0	0
Sulfolobus	0	0	1	0	0	0	0	0	4	0	0	0	0
Unclassified Sulfolobaceae	0	0	0	0	0	16	5	0	5	0	0	2	0
Thermofilum	0	0	12	59	117	154	750	230	1006	0	78	351	56
Caldivirga	0	0	0	0	0	0	0	0	6	0	0	1	0
Pyrobaculum	1	0	34	0	0	37	61	6	95	0	1	28	5
Thermocladium	0	0	4	0	29	27	15	0	29	0	0	2	0
Thermoproteus	0	0	0	0	0	32	98	2	74	0	0	22	2
Vulcanisaeta	0	0	0	0	0	10	43	0	10	0	0	7	0
Unclassified Thermoproteaceae	0	0	5	0	11	60	15	0	30	0	0	15	0
Unclassified Thermoproteales	0	0	3	2	1	54	16	0	27	0	0	21	0
Unclassified Thermoprotei	0	1	229	17	40	851	172	41	608	0	0	262	39
Geoglobus	0	0	1	0	0	0	0	0	0	0	0	1	0
Haloarcula	0	0	0	0	0	0	0	0	0	0	0	1	0
Halomicrobium	0	0	0	0	0	0	0	0	0	0	0	0	0
Unclassified Halobacteriaceae	0	1	0	0	0	1	0	1	1	0	0	0	0
Methanobacterium	0	0	0	0	0	0	0	0	0	0	0	1	0
Methanosphaera	0	0	3	1	1	0	0	0	3	3	0	3	0
Methanothermococcus	0	0	0	0	0	0	0	0	0	0	0	0	0
Unclassified Methanococcaceae	0	0	0	0	0	0	0	0	0	0	0	0	0
Methanotorris	0	0	11	4	0	4	3	0	3	0	0	9	0
Unclassified Methanocaldococcaceae	0	0	2	1	0	5	0	0	0	0	0	2	0
Unclassified Methanococcales	0	0	6	2	0	0	0	0	0	0	0	6	0
Methanocella	0	0	1	0	0	0	0	3	1	0	0	0	0
Methanofollis	0	0	0	0	0	0	0	0	0	0	0	3	0
Methanomicrobium	0	0	0	0	0	0	0	0	2	0	0	0	0
Methanosphaerula	0	0	0	0	0	0	2	1	3	2	3	19	0
Unclassified Methanomicrobiaceae	0	0	1	0	0	0	0	0	4	0	0	11	0
Methanospirillum	0	0	0	0	0	0	2	0	0	0	0	0	0
Methanolinea	0	0	1	0	0	0	0	0	2	0	0	0	0
Unclassified Methanomicrobiales	0	0	0	0	0	1	0	0	8	0	0	3	0
Methanosalsum	0	0	0	0	0	0	0	0	2	0	0	0	0
Unclassified Methanosarcinaceae	0	0	0	0	0	0	0	0	1	0	0	0	0
Unclassified Methanosarcinales	0	1	11	5	0	0	0	0	0	0	1	6	0
Unclassified Methanomicrobia	4	2	46	26	39	15	1	54	178	8	14	28	0
Thermogymnomonas	0	0	0	0	0	0	6	3	0	0	0	0	0
Unclassified Thermoplasmatales	0	0	0	0	0	0	3	2	0	0	0	2	0
Unclassified Euryarchaeota	12344	11968	11165	10332	11887	8601	9323	11891	8324	10569	11671	10365	777
Korarchaeum	0	0	3	8	41	461	482	0	40	0	0	286	38
Nanoarchaeum	0	1904	2797	1627	257	1553	252	1996	2222	347	377	1221	412
Unclassified Archaea	1015	938	1014	737	996	1075	709	918	837	771	874	831	115
