# Supplementary material for: Geochemistry and Mixing Drive the Spatial Distribution of Free-Living Archaea and Bacteria in Yellowstone Lake
Source: Front Microbiol. 2016 Feb 29;7:210. doi: 10.3389/fmicb.2016.00210 (PMC4770039; doi:10.3389/fmicb.2016.00210)
Supplement: TABLE S2 — Detailed identification of bacterial sequences and their classification at Phylum, Class, Order, Family, and Genus levels. [file Table_2.XLS]

## Sheet: Phylum_tr
	SRF-YL340	MIX-YL370	VNT-YL369	VNT-YL352	SRF-YL3471	SRF-YL3478	SRF-YL3473	MIX-YL360	VNT-YL359	SRF-YL354	SRF-YL3551	SRF-YL3558	SRF-YL3553
Acidobacteria	391	83	161	60	129	46	51	97	144	60	49	23	8
Actinobacteria	22461	17157	15940	13629	14130	6040	7049	23118	31662	15982	11893	6609	4976
Aquificae	9	6	23	4	177	5098	2270	25	22	3	5	50	99
Bacteroidetes	1934	475	1107	513	1425	5507	5081	764	1765	1110	1198	5197	10562
Caldiserica	2	0	2	11	0	0	0	2	4	1	3	0	0
Chlorobi	0	2	0	0	0	0	0	1	0	1	0	0	0
Chloroflexi	26	694	507	32	13	2	17	63	206	23	26	11	3
Cyanobacteria	353	62	114	533	2513	15206	8511	828	1823	458	937	11981	12166
Deferribacteres	1	0	2	0	0	0	0	0	0	0	0	0	0
Deinococcus-Thermus	1	1	1	2	0	0	0	1	0	0	0	0	0
Dictyoglomi	0	1	1	0	0	0	0	0	0	1	0	0	0
Firmicutes	422	188	155	260	182	81	199	501	261	323	279	82	78
Fusobacteria	0	0	3	0	0	1	1	0	0	0	0	0	0
Gemmatimonadetes	70	145	250	72	32	27	103	96	99	44	45	132	11
Lentisphaerae	0	0	2	0	0	0	2	0	0	0	0	0	0
Nitrospira	4	274	301	8	3	5	2	8	57	2	4	1	1
OD1	11	146	46	18	6	1	6	62	45	14	8	2	4
OP10	2	1	0	0	0	5	175	1	0	1	0	40	220
OP11	1	2	0	0	0	0	0	4	3	0	0	0	0
Planctomycetes	9	72	62	8	11	56	359	63	112	13	23	368	286
Proteobacteria	6625	4749	3615	11882	10813	2219	4357	8087	12245	10830	7521	1991	1970
SR1	0	0	0	0	1	0	0	2	2	1	0	0	0
Spirochaetes	0	0	0	1	0	0	9	2	0	1	1	0	0
Synergistetes	0	0	1	0	0	0	0	0	0	0	1	0	0
Tenericutes	0	0	3	0	0	0	0	0	0	0	0	0	0
TM7	15	10	39	6	5	2	10	22	23	11	6	4	46
Thermodesulfobacteria	7	0	2	0	1	1	10	0	2	0	0	0	0
Thermotogae	5	0	6	1	3	0	0	1	4	2	0	0	0
Verrucomicrobia	1142	296	167	1248	1718	517	1635	932	1389	1456	1195	805	961
WS3	0	1	0	0	0	0	0	0	0	0	0	0	0
Unclassified Bacteria	4977	6494	5976	8330	5076	4924	11297	8944	9478	6609	6166	6171	8714

## Sheet: Class_tr
	SRF-YL340	MIX-YL370	VNT-YL369	VNT-YL352	SRF-YL3471	SRF-YL3478	SRF-YL3473	MIX-YL360	VNT-YL359	SRF-YL354	SRF-YL3551	SRF-YL3558	SRF-YL3553
Holophagae	360	31	69	46	108	29	34	48	92	54	41	11	4
Acidobacteria Group 3	0	0	1	0	0	0	4	0	1	1	0	1	0
Acidobacteria Group 4	0	0	0	0	0	0	2	0	0	0	1	0	0
Acidobacteria Group 6	2	45	78	7	7	15	7	28	33	2	7	9	4
Acidobacteria Group 13	2	0	0	0	0	0	0	0	0	0	0	0	0
Acidobacteria Group 16	23	3	11	6	14	1	2	19	15	2	0	0	0
Acidobacteria Group 17	0	1	0	0	0	0	0	0	0	0	0	0	0
Acidobacteria Group 18	0	0	0	0	0	0	0	1	0	0	0	0	0
Acidobacteria Group 22	4	1	0	0	0	0	0	0	1	1	0	0	0
Unclassified Acidobacteria	0	2	2	1	0	1	2	1	2	0	0	2	0
Actinobacteria	22461	17157	15940	13629	14130	6040	7049	23118	31662	15982	11893	6609	4976
Aquificae	9	6	23	4	177	5098	2270	25	22	3	5	50	99
Bacteroidia	21	5	18	12	20	24	47	9	25	18	9	31	96
Flavobacteria	354	11	29	18	35	211	1997	44	62	177	188	731	5041
Sphingobacteria	1425	408	997	444	1297	4974	2536	655	1631	836	942	4134	4189
Bacteroidetes incertae sedis	1	0	0	0	0	0	0	0	0	0	0	0	0
Unclassified Bacteroidetes	133	51	63	39	73	298	501	56	47	79	59	301	1236
Caldisericia	2	0	2	11	0	0	0	2	4	1	3	0	0
Chlorobia	0	2	0	0	0	0	0	1	0	1	0	0	0
Anaerolineae	26	676	484	31	13	2	11	59	199	21	26	8	3
Caldilineae	0	0	0	0	0	0	3	0	0	0	0	0	0
Dehalococcoidetes	0	2	1	0	0	0	2	1	0	0	0	1	0
Thermomicrobia	0	0	0	0	0	0	0	1	0	0	0	0	0
Unclassified Chloroflexi	0	16	22	1	0	0	1	2	7	2	0	2	0
Cyanobacteria	353	62	114	533	2513	15206	8511	828	1823	458	937	11981	12166
Deferribacteres	1	0	2	0	0	0	0	0	0	0	0	0	0
Deinococci	1	1	1	2	0	0	0	1	0	0	0	0	0
Dictyoglomia	0	1	1	0	0	0	0	0	0	1	0	0	0
Bacilli	5	1	0	1	3	1	2	3	0	1	1	3	4
Clostridia	325	130	120	186	135	40	105	400	165	252	235	43	43
Unclassified Firmicutes	92	57	35	73	44	40	92	98	96	70	43	36	31
Fusobacteria	0	0	3	0	0	1	1	0	0	0	0	0	0
Gemmatimonadetes	70	145	250	72	32	27	103	96	99	44	45	132	11
Lentisphaeria	0	0	2	0	0	0	2	0	0	0	0	0	0
Nitrospira	4	274	301	8	3	5	2	8	57	2	4	1	1
OD1	11	146	46	18	6	1	6	62	45	14	8	2	4
OP10	2	1	0	0	0	5	175	1	0	1	0	40	220
OP11	1	2	0	0	0	0	0	4	3	0	0	0	0
Planctomycetacia	9	72	62	8	11	56	359	63	112	13	23	368	286
Alphaproteobacteria	4857	1983	1289	9031	8215	1163	2060	5656	7987	7892	5247	768	397
Betaproteobacteria	1168	2475	1922	2395	1912	823	1357	1572	3097	2569	1958	946	456
Gammaproteobacteria	10	77	56	31	41	32	244	54	77	26	55	41	28
Deltaproteobacteria	19	13	14	8	5	5	91	19	33	28	32	19	58
Epsilonproteobacteria	0	3	4	27	5	14	116	55	99	1	0	4	4
Unclassified Proteobacteria	571	198	330	390	635	182	489	731	952	314	229	213	1027
SR1	0	0	0	0	1	0	0	2	2	1	0	0	0
Spirochaetes	0	0	0	1	0	0	9	2	0	1	1	0	0
Synergistia	0	0	1	0	0	0	0	0	0	0	1	0	0
Mollicutes	0	0	3	0	0	0	0	0	0	0	0	0	0
TM7	15	10	39	6	5	2	10	22	23	11	6	4	46
Thermodesulfobacteria	7	0	2	0	1	1	10	0	2	0	0	0	0
Thermotogae	5	0	6	1	3	0	0	1	4	2	0	0	0
Opitutae	1054	161	120	860	1020	490	1540	602	964	1203	944	788	925
Spartobacteria	2	1	0	1	4	1	2	1	3	0	0	0	1
Verrucomicrobiae	4	1	0	3	7	1	4	2	6	3	6	0	1
Verrucomicrobia Subdivision 3	2	17	3	37	79	3	23	25	38	13	24	5	6
Unclassified Verrucomicrobia	80	116	44	347	608	22	66	302	378	237	221	12	28
WS3	0	1	0	0	0	0	0	0	0	0	0	0	0
Unclassified Bacteria	4977	6494	5976	8330	5076	4924	11297	8944	9478	6609	6166	6171	8714

## Sheet: Order_tr
	SRF-YL340	MIX-YL370	VNT-YL369	VNT-YL352	SRF-YL3471	SRF-YL3478	SRF-YL3473	MIX-YL360	VNT-YL359	SRF-YL354	SRF-YL3551	SRF-YL3558	SRF-YL3553
Holophagales	360	31	69	46	108	29	34	48	91	54	41	11	4
Unclassified Holophagae	0	0	0	0	0	0	0	0	1	0	0	0	0
Acidobacteria Group 3	0	0	1	0	0	0	4	0	1	1	0	1	0
Acidobacteria Group 4	0	0	0	0	0	0	2	0	0	0	1	0	0
Acidobacteria Group 6	2	45	78	7	7	15	7	28	33	2	7	9	4
Acidobacteria Group 13	2	0	0	0	0	0	0	0	0	0	0	0	0
Acidobacteria Group 16	23	3	11	6	14	1	2	19	15	2	0	0	0
Acidobacteria Group 17	0	1	0	0	0	0	0	0	0	0	0	0	0
Acidobacteria Group 18	0	0	0	0	0	0	0	1	0	0	0	0	0
Acidobacteria Group 22	4	1	0	0	0	0	0	0	1	1	0	0	0
Unclassified Acidobacteria	0	2	2	1	0	1	2	1	2	0	0	2	0
Acidimicrobiales	182	240	308	73	85	35	15	411	271	81	80	29	45
Acidimicrobidae incertae sedis	3643	4082	3564	1814	3660	1864	897	3070	9317	2336	1765	1372	1778
Unclassified Acidimicrobidae	1238	878	870	410	923	587	311	894	1881	536	384	463	613
Actinomycetales	10888	8469	7086	7735	6227	2405	4747	13456	13295	8890	6364	3677	1817
Unclassified Actinobacteridae	42	54	37	44	39	13	28	84	86	39	34	56	11
Solirubrobacterales	245	107	307	103	111	120	56	370	189	61	71	38	41
Thermoleophilales	0	0	0	0	0	0	0	0	1	0	0	0	0
Unclassified Rubrobacteridae	7	4	2	1	4	12	4	26	19	1	1	10	3
Unclassified Actinobacteria	6216	3323	3766	3449	3081	1004	991	4807	6603	4038	3194	964	668
Aquificales	9	6	23	4	177	5098	2270	25	22	3	5	50	99
Bacteroidales	21	5	18	12	20	24	47	9	25	18	9	31	96
Flavobacteriales	354	11	29	18	35	211	1997	44	62	177	188	731	5041
Sphingobacteriales	1425	408	997	444	1297	4974	2536	655	1631	836	942	4134	4189
Bacteroidetes incertae sedis	1	0	0	0	0	0	0	0	0	0	0	0	0
Unclassified Bacteroidetes	133	51	63	39	73	298	501	56	47	79	59	301	1236
Caldisericales	2	0	2	11	0	0	0	2	4	1	3	0	0
Chlorobiales	0	2	0	0	0	0	0	1	0	1	0	0	0
Anaerolineales	26	676	484	31	13	2	11	59	199	21	26	8	3
Caldilineales	0	0	0	0	0	0	3	0	0	0	0	0	0
Dehalococcoidetes	0	2	1	0	0	0	2	1	0	0	0	1	0
Sphaerobacterales	0	0	0	0	0	0	0	0	0	0	0	0	0
Thermomicrobiales	0	0	0	0	0	0	0	1	0	0	0	0	0
Unclassified Chloroflexi	0	16	22	1	0	0	1	2	7	2	0	2	0
Cyanobacteria	353	62	114	533	2513	15206	8511	828	1823	458	937	11981	12166
Deferribacterales	1	0	2	0	0	0	0	0	0	0	0	0	0
Thermales	1	1	1	2	0	0	0	1	0	0	0	0	0
Dictyoglomales	0	1	1	0	0	0	0	0	0	1	0	0	0
Bacillales	5	1	0	0	3	1	1	1	0	0	1	0	0
Lactobacillales	0	0	0	1	0	0	0	2	0	1	0	0	2
Unclassified Bacilli	0	0	0	0	0	0	1	0	0	0	0	3	2
Clostridiales	251	109	98	158	108	28	66	334	138	212	199	26	30
Thermoanaerobacterales	0	0	0	0	0	1	1	0	0	0	0	0	0
Unclassified Clostridia	74	21	22	28	27	11	38	66	27	40	36	17	13
Unclassified Firmicutes	92	57	35	73	44	40	92	98	96	70	43	36	31
Fusobacteriales	0	0	3	0	0	1	1	0	0	0	0	0	0
Gemmatimonadales	70	145	250	72	32	27	103	96	99	44	45	132	11
Lentisphaerales	0	0	0	0	0	0	1	0	0	0	0	0	0
Victivallales	0	0	2	0	0	0	1	0	0	0	0	0	0
Nitrospirales	4	274	301	8	3	5	2	8	57	2	4	1	1
OD1	11	146	46	18	6	1	6	62	45	14	8	2	4
OP10	2	1	0	0	0	5	175	1	0	1	0	40	220
OP11	1	2	0	0	0	0	0	4	3	0	0	0	0
Planctomycetales	9	72	62	8	11	56	359	63	112	13	23	368	286
Caulobacterales	3	25	62	8	55	0	10	30	28	8	19	6	1
Kordiimonadales	0	0	0	0	0	0	0	0	0	0	0	0	0
Rhizobiales	59	107	103	124	74	60	164	80	151	315	211	169	74
Rhodobacterales	18	7	13	11	10	1	27	11	36	22	17	22	5
Rhodospirillales	4	9	14	2	6	32	52	5	9	9	6	43	15
Rickettsiales	4641	1644	948	8520	7866	985	1591	5318	7373	7285	4805	282	234
Sphingomonadales	59	24	21	114	80	53	84	74	116	109	81	147	33
Unclassified Alphaproteobacteria	73	167	128	252	124	32	132	138	274	144	108	99	35
Burkholderiales	666	1083	799	1407	1189	579	758	918	1664	1619	1312	876	417
Hydrogenophilales	5	3	1	34	9	24	70	8	45	2	1	2	1
Methylophilales	451	811	663	821	615	161	356	533	1066	853	583	40	16
Neisseriales	4	5	13	0	3	1	28	4	11	1	4	6	9
Nitrosomonadales	3	355	286	18	22	8	3	26	96	6	6	1	1
Rhodocyclales	1	24	20	8	1	1	22	10	44	4	3	0	1
Unclassified Betaproteobacteria	38	194	140	107	73	49	120	73	171	84	49	21	11
Aeromonadales	0	0	0	0	0	0	0	0	0	0	1	0	0
Alteromonadales	0	0	0	0	0	0	1	1	0	0	0	0	0
Chromatiales	1	1	10	6	2	2	20	12	14	1	6	4	1
Enterobacteriales	0	0	3	0	0	0	1	1	0	0	0	1	0
Legionellales	2	17	15	1	9	1	4	12	16	0	0	6	2
Methylococcales	1	0	2	1	1	3	14	1	2	0	1	1	1
Oceanospirillales	2	23	0	9	3	1	20	7	3	20	33	11	1
Pseudomonadales	0	3	0	1	3	1	4	1	0	0	1	0	1
Thiotrichales	0	1	1	0	1	1	80	0	2	0	0	2	0
Xanthomonadales	1	7	4	1	0	1	11	3	3	0	1	1	2
Gammaproteobacteria incertae sedis	0	1	0	0	0	0	0	1	1	0	1	0	0
Unclassified Gammaproteobacteria	3	24	21	10	22	22	89	15	36	5	11	15	20
Bdellovibrionales	6	0	3	7	3	0	1	12	20	22	26	0	1
Desulfobacterales	1	5	1	0	0	0	31	1	1	0	0	0	1
Desulfurellales	0	0	0	0	0	0	0	3	0	0	0	0	0
Desulfuromonadales	0	0	0	0	0	0	21	0	2	0	0	0	0
Myxococcales	1	3	0	0	0	3	25	1	1	2	2	15	49
Syntrophobacterales	1	0	1	0	0	0	2	1	0	1	1	0	0
Unclassified Deltaproteobacteria	10	5	9	1	2	2	11	1	9	3	3	4	7
Campylobacterales	0	3	3	27	5	14	115	52	94	1	0	3	3
Nautiliales	0	0	1	0	0	0	0	0	1	0	0	0	0
Unclassified Epsilonproteobacteria	0	0	0	0	0	0	1	3	4	0	0	1	1
Unclassified Proteobacteria	571	198	330	390	635	182	489	731	952	314	229	213	1027
SR1	0	0	0	0	1	0	0	2	2	1	0	0	0
Spirochaetales	0	0	0	1	0	0	9	2	0	1	1	0	0
Synergistales	0	0	1	0	0	0	0	0	0	0	1	0	0
Haloplasmatales	0	0	3	0	0	0	0	0	0	0	0	0	0
TM7	15	10	39	6	5	2	10	22	23	11	6	4	46
Thermodesulfobacteriales	7	0	2	0	1	1	10	0	2	0	0	0	0
Thermotogales	5	0	6	1	3	0	0	1	4	2	0	0	0
Opitutales	31	45	42	49	52	126	163	43	104	52	70	150	72
Puniceicoccales	772	89	61	582	685	195	767	419	600	854	648	325	416
Unclassified Opitutae	251	27	17	229	283	169	610	140	260	297	226	313	437
Spartobacteria	2	1	0	1	4	1	2	1	3	0	0	0	1
Verrucomicrobiales	4	1	0	3	7	1	4	2	6	3	6	0	1
Verrucomicrobia Subdivision 3	2	17	3	37	79	3	23	25	38	13	24	5	6
Unclassified Verrucomicrobia	80	116	44	347	608	22	66	302	378	237	221	12	28
WS3	0	1	0	0	0	0	0	0	0	0	0	0	0
Unclassified Bacteria	4977	6494	5976	8330	5076	4924	11297	8944	9478	6609	6166	6171	8714

## Sheet: Family_tr
	SRF-YL340	MIX-YL370	VNT-YL369	VNT-YL352	SRF-YL3471	SRF-YL3478	SRF-YL3473	MIX-YL360	VNT-YL359	SRF-YL354	SRF-YL3551	SRF-YL3558	SRF-YL3553
Holophagaceae	360	31	69	46	108	29	34	48	91	54	41	11	4
Unclassified Holophagae	0	0	0	0	0	0	0	0	1	0	0	0	0
Acidobacteria Group 3	0	0	1	0	0	0	4	0	1	1	0	1	0
Acidobacteria Group 4	0	0	0	0	0	0	2	0	0	0	1	0	0
Acidobacteria Group 6	2	45	78	7	7	15	7	28	33	2	7	9	4
Acidobacteria Group 13	2	0	0	0	0	0	0	0	0	0	0	0	0
Acidobacteria Group 16	23	3	11	6	14	1	2	19	15	2	0	0	0
Acidobacteria Group 17	0	1	0	0	0	0	0	0	0	0	0	0	0
Acidobacteria Group 18	0	0	0	0	0	0	0	1	0	0	0	0	0
Acidobacteria Group 22	4	1	0	0	0	0	0	0	1	1	0	0	0
Unclassified Acidobacteria	0	2	2	1	0	1	2	1	2	0	0	2	0
Acidimicrobiaceae	3	10	3	10	8	0	0	7	4	3	1	0	0
Iamiaceae	79	93	110	24	38	7	6	158	106	20	32	5	15
Unclassified Acidimicrobineae	100	137	195	39	39	28	9	246	161	58	47	24	30
Acidimicrobidae incertae sedis	3643	4082	3564	1814	3660	1864	897	3070	9317	2336	1765	1372	1778
Unclassified Acidimicrobidae	1238	878	870	410	923	587	311	894	1881	536	384	463	613
Beutenbergiaceae	5	17	10	5	5	1	2	24	15	14	7	1	1
Catenulisporaceae	1	0	0	0	0	0	0	0	0	0	0	0	0
Cellulomonadaceae	5	2	0	1	4	3	1	4	7	4	1	1	0
Corynebacteriaceae	0	0	0	0	0	2	0	0	0	1	0	0	0
Cryptosporangiaceae	0	0	0	0	0	0	0	0	0	0	0	1	1
Dermabacteraceae	1	0	1	0	0	1	0	3	0	0	0	0	0
Intrasporangiaceae	247	247	175	290	193	32	58	360	546	324	232	67	19
Kineosporiaceae	0	0	0	0	0	0	0	0	0	1	0	0	0
Microbacteriaceae	968	68	85	159	276	209	102	184	241	253	178	121	75
Micrococcaceae	0	0	0	0	0	1	1	0	0	0	0	0	1
Micromonosporaceae	3	2	1	1	1	10	4	6	5	3	1	2	4
Mycobacteriaceae	0	1	1	13	4	0	0	16	12	3	3	0	1
Nakamurellaceae	0	0	0	0	0	0	1	0	0	0	1	0	1
Nocardiaceae	1	1	0	10	5	1	1	10	10	2	3	4	2
Nocardioidaceae	2	0	0	0	0	2	0	0	0	1	0	0	1
Promicromonosporaceae	0	0	0	0	0	0	0	0	1	0	0	0	0
Propionibacteriaceae	0	1	3	0	5	3	0	1	2	2	0	0	2
Pseudonocardiaceae	0	0	0	0	0	0	0	0	0	0	0	0	0
Sporichthyaceae	0	0	0	0	0	0	1	0	0	1	0	0	0
Thermomonosporaceae	1	0	0	0	1	0	0	0	1	0	1	0	0
Tsukamurellaceae	0	1	0	2	0	0	0	0	2	6	0	0	0
Micrococcineae incertae sedis	0	0	0	0	0	1	0	0	0	0	0	0	1
Unclassified Corynebacterineae	1	4	0	13	5	1	1	12	2	6	2	0	0
Unclassified Frankineae	7	5	6	2	7	2	2	8	15	3	3	4	19
Unclassified Micrococcineae	4430	4758	4044	3594	3146	1035	1847	6809	6823	4159	2988	1923	628
Unclassified Propionibacterineae	1	0	0	0	0	0	0	0	0	0	0	0	0
Unclassified Pseudonocardineae	0	0	0	0	0	0	0	0	0	0	0	0	1
Unclassified Streptosporangineae	0	0	0	0	1	1	0	2	2	0	0	0	0
Unclassified Actinomycetales	5215	3362	2759	3645	2574	1100	2726	6017	5611	4107	2944	1553	1060
Unclassified Actinobacteridae	42	54	37	44	39	13	28	84	86	39	34	56	11
Conexibacteraceae	12	7	22	4	3	9	13	28	9	3	6	1	7
Patulibacteraceae	13	2	15	4	3	1	1	13	5	3	3	0	0
Solirubrobacteraceae	7	25	36	12	17	28	6	37	28	5	9	4	3
Unclassified Solirubrobacterales	213	73	234	83	88	82	36	292	147	50	53	33	31
Thermoleophilaceae	0	0	0	0	0	0	0	0	1	0	0	0	0
Unclassified Rubrobacteridae	7	4	2	1	4	12	4	26	19	1	1	10	3
Unclassified Actinobacteria	6216	3323	3766	3449	3081	1004	991	4807	6603	4038	3194	964	668
Aquificaceae	2	0	1	0	0	0	1	0	1	0	0	0	0
Hydrogenothermaceae	7	6	22	4	175	5094	2269	25	20	3	5	50	99
Unclassified Aquificales	0	0	0	0	2	4	0	0	1	0	0	0	0
Porphyromonadaceae	9	2	14	4	6	9	7	5	12	7	4	8	7
Rikenellaceae	0	0	0	0	0	1	2	0	0	0	0	1	3
Unclassified Bacteroidales	12	3	4	8	14	14	38	4	13	11	5	22	86
Cryomorphaceae	115	1	3	1	2	30	260	2	3	123	105	180	487
Flavobacteriaceae	153	6	19	9	20	141	1500	37	52	35	65	415	3740
Unclassified Flavobacteriales	86	4	7	8	13	40	237	5	7	19	18	136	814
Chitinophagaceae	826	261	664	381	1080	3421	1128	542	1345	516	541	1980	1319
Cyclobacteriaceae	70	6	18	3	63	207	110	4	41	92	73	285	113
Cytophagaceae	284	97	172	27	78	733	605	54	109	89	130	713	1096
Flammeovirgaceae	0	0	3	0	0	13	7	1	0	0	0	1	6
Saprospiraceae	0	0	0	0	0	0	2	0	0	0	0	0	3
Sphingobacteriaceae	111	27	92	7	35	198	196	23	67	83	122	365	479
Unclassified Sphingobacteriales	134	17	48	26	41	402	488	31	69	56	76	790	1173
Bacteroidetes incertae sedis	1	0	0	0	0	0	0	0	0	0	0	0	0
Unclassified Bacteroidetes	133	51	63	39	73	298	501	56	47	79	59	301	1236
Caldisericaceae	2	0	2	11	0	0	0	2	4	1	3	0	0
Chlorobiaceae	0	2	0	0	0	0	0	1	0	1	0	0	0
Anaerolineaceae	26	676	484	31	13	2	11	59	199	21	26	8	3
Caldilineaceae	0	0	0	0	0	0	3	0	0	0	0	0	0
Dehalococcoidetes	0	2	1	0	0	0	2	1	0	0	0	1	0
Sphaerobacteraceae	0	0	0	0	0	0	0	0	0	0	0	0	0
Thermomicrobiaceae	0	0	0	0	0	0	0	1	0	0	0	0	0
Unclassified Chloroflexi	0	16	22	1	0	0	1	2	7	2	0	2	0
Cyanobacteria Family I	0	0	0	3	1	1	54	0	0	1	2	18	82
Cyanobacteria Family II	303	54	107	425	2453	15092	6499	792	1782	422	906	11499	5762
Cyanobacteria Family IV	0	0	0	0	0	0	2	0	0	0	0	0	0
Cyanobacteria Family V	0	0	0	0	0	1	12	0	0	0	0	1	18
Cyanobacteria Family VI	0	0	0	0	0	0	1	0	0	0	0	1	0
Cyanobacteria Family X	0	0	0	0	0	0	2	0	0	0	0	0	0
Chloroplast	46	6	7	98	53	89	1893	35	38	29	27	434	6164
Unclassified Cyanobacteria	4	2	0	7	6	23	48	1	3	6	2	28	140
Deferribacteraceae	1	0	2	0	0	0	0	0	0	0	0	0	0
Thermaceae	1	1	1	2	0	0	0	1	0	0	0	0	0
Dictyoglomaceae	0	1	1	0	0	0	0	0	0	1	0	0	0
Bacillaceae	3	0	0	0	3	0	0	1	0	0	1	0	0
Paenibacillaceae	0	1	0	0	0	0	0	0	0	0	0	0	0
Staphylococcaceae	1	0	0	0	0	1	0	0	0	0	0	0	0
Unclassified Bacillales	1	0	0	0	0	0	1	0	0	0	0	0	0
Aerococcaceae	0	0	0	1	0	0	0	0	0	0	0	0	0
Carnobacteriaceae	0	0	0	0	0	0	0	0	0	1	0	0	0
Lactobacillaceae	0	0	0	0	0	0	0	0	0	0	0	0	1
Streptococcaceae	0	0	0	0	0	0	0	2	0	0	0	0	1
Unclassified Bacilli	0	0	0	0	0	0	1	0	0	0	0	3	2
Clostridiaceae	1	0	1	3	0	0	3	1	1	3	2	0	2
Lachnospiraceae	0	0	0	0	0	0	0	0	0	0	0	0	0
Ruminococcaceae	0	0	0	0	0	0	1	0	0	0	0	0	0
Veillonellaceae	1	0	1	0	0	0	0	0	1	0	0	0	0
incertae sedis XII	1	0	0	0	0	0	0	1	0	0	0	0	0
incertae sedis XIII	1	0	0	0	0	0	2	0	0	0	0	0	0
Unclassified Clostridiales	247	109	96	155	108	28	60	332	136	209	197	26	28
Thermodesulfobiaceae	0	0	0	0	0	1	1	0	0	0	0	0	0
Unclassified Clostridia	74	21	22	28	27	11	38	66	27	40	36	17	13
Unclassified Firmicutes	92	57	35	73	44	40	92	98	96	70	43	36	31
Fusobacteriaceae	0	0	3	0	0	1	1	0	0	0	0	0	0
Unclassified Fusobacteriales	0	0	0	0	0	0	0	0	0	0	0	0	0
Gemmatimonadaceae	70	145	250	72	32	27	103	96	99	44	45	132	11
Lentisphaeraceae	0	0	0	0	0	0	1	0	0	0	0	0	0
Victivallaceae	0	0	2	0	0	0	1	0	0	0	0	0	0
Nitrospiraceae	4	274	301	8	3	5	2	8	57	2	4	1	1
OD1	11	146	46	18	6	1	6	62	45	14	8	2	4
OP10	2	1	0	0	0	5	175	1	0	1	0	40	220
OP11	1	2	0	0	0	0	0	4	3	0	0	0	0
Planctomycetaceae	9	72	62	8	11	56	359	63	112	13	23	368	286
Caulobacteraceae	3	25	62	8	55	0	10	30	28	8	19	6	1
Unclassified Caulobacterales	0	0	0	0	0	0	0	0	0	0	0	0	0
Kordiimonadaceae	0	0	0	0	0	0	0	0	0	0	0	0	0
Beijerinckiaceae	12	13	15	17	11	31	54	14	26	36	17	52	14
Bradyrhizobiaceae	0	0	2	5	2	2	24	4	2	4	3	11	36
Brucellaceae	0	1	1	0	0	0	0	0	1	0	0	0	0
Hyphomicrobiaceae	1	2	2	4	0	0	3	0	5	3	0	0	3
Methylobacteriaceae	0	0	0	0	0	0	0	0	0	0	0	0	1
Methylocycstaceae	29	18	15	49	11	7	33	36	42	212	139	67	3
Phyllobacteriaceae	0	0	0	0	0	0	1	0	0	0	0	0	0
Rhizobiaceae	0	2	0	1	10	1	0	4	0	1	0	0	0
Xanthobacteraceae	0	0	0	0	0	0	1	0	0	0	0	0	0
Unclassified Rhizobiales	17	71	68	48	40	19	48	22	75	59	52	39	17
Rhodobacteraceae	18	7	13	11	10	1	27	11	36	22	17	22	5
Acetobacteraceae	3	0	0	1	5	31	50	4	8	4	6	41	14
Rhodospirillaceae	1	8	13	1	1	0	2	1	1	3	0	2	1
Unclassified Rhodospirillales	0	1	1	0	0	1	0	0	0	2	0	0	0
Anaplasmataceae	1	1	0	1	0	0	0	0	1	0	0	0	1
Rickettsiaceae	5	2	3	2	1	4	44	6	15	3	5	49	46
SAR11	4634	1640	945	8515	7863	981	1545	5310	7355	7282	4799	232	185
Unclassified Rickettsiales	1	1	0	2	2	0	2	2	2	0	1	1	2
Erythrobacteraceae	0	1	0	3	2	1	2	2	0	3	1	2	0
Sphingomonadaceae	58	23	20	104	78	52	82	70	111	105	76	140	32
Unclassified Sphingomonadales	1	0	1	7	0	0	0	2	5	1	4	5	1
Unclassified Alphaproteobacteria	73	167	128	252	124	32	132	138	274	144	108	99	35
Alcaligenaceae	56	52	52	158	256	256	88	88	205	124	138	216	62
Burkholderiaceae	284	417	364	450	535	136	209	423	574	560	438	84	185
Comamonadaceae	267	435	224	619	227	137	365	291	633	769	593	488	149
Oxalobacteraceae	10	14	43	12	60	3	13	12	15	28	24	9	1
Burkholderiales incertae sedis	0	4	8	0	2	0	12	5	6	1	0	2	3
Unclassified Burkholderiales	49	161	108	168	109	47	71	99	231	137	119	77	17
Hydrogenophilaceae	5	3	1	34	9	24	70	8	45	2	1	2	1
Methylophilaceae	451	811	663	821	615	161	356	533	1066	853	583	40	16
Neisseriaceae	4	5	13	0	3	1	28	4	11	1	4	6	9
Nitrosomonadaceae	3	355	286	18	22	8	3	26	96	6	6	1	1
Rhodocyclaceae	1	24	20	8	1	1	22	10	44	4	3	0	1
Unclassified Betaproteobacteria	38	194	140	107	73	49	120	73	171	84	49	21	11
Aeromonadaceae	0	0	0	0	0	0	0	0	0	0	1	0	0
Alteromonadaceae	0	0	0	0	0	0	1	0	0	0	0	0	0
Pseudoalteromonadaceae	0	0	0	0	0	0	0	0	0	0	0	0	0
Shewanellaceae	0	0	0	0	0	0	0	1	0	0	0	0	0
Chromatiaceae	0	0	0	0	0	0	7	0	0	0	0	2	0
Ectothiorhodospiraceae	0	1	0	0	1	1	0	0	0	0	0	0	0
Halothiobacillaceae	1	0	7	6	1	0	8	10	12	0	6	0	0
Unclassified Chromatiales	0	0	3	0	0	1	5	2	2	1	0	2	1
Enterobacteriaceae	0	0	3	0	0	0	1	1	0	0	0	1	0
Coxiellaceae	0	4	2	0	0	0	0	1	1	0	0	1	0
Legionellaceae	2	13	13	1	9	1	4	11	15	0	0	5	2
Methylococcaceae	1	0	2	1	1	3	14	1	2	0	1	1	1
Hahellaceae	0	0	0	1	0	0	3	2	2	4	3	1	0
Halomonadaceae	0	0	0	0	0	0	0	0	0	0	1	0	0
Unclassified Oceanospirillales	2	23	0	8	3	1	17	5	1	16	29	10	1
Moraxellaceae	0	0	0	0	0	0	1	0	0	0	0	0	1
Pseudomonadaceae	0	3	0	1	2	1	2	1	0	0	1	0	0
Unclassified Pseudomonadales	0	0	0	0	1	0	1	0	0	0	0	0	0
Thiotrichaceae	0	0	0	0	1	1	73	0	1	0	0	1	0
Thiotrichales incertae sedis	0	0	0	0	0	0	1	0	0	0	0	1	0
Unclassified Thiotrichales	0	1	1	0	0	0	6	0	1	0	0	0	0
Sinobacteraceae	0	1	0	1	0	0	0	0	3	0	0	0	0
Xanthomonadaceae	1	6	4	0	0	1	11	3	0	0	1	1	2
Gammaproteobacteria incertae sedis	0	1	0	2	0	0	0	1	1	0	1	0	0
Unclassified Gammaproteobacteria	3	24	21	10	22	22	89	15	36	5	11	15	20
Bacteriovoracaceae	6	0	2	7	3	0	0	12	20	22	26	0	1
Bdellovibrionaceae	0	0	0	0	0	0	1	0	0	0	0	0	0
Unclassified Bdellovibrionales	0	0	1	0	0	0	0	0	0	0	0	0	0
Desulfobacteraceae	1	5	1	0	0	0	20	1	1	0	0	0	0
Desulfobulbaceae	0	0	0	0	0	0	10	0	0	0	0	0	1
Unclassified Desulfobacterales	0	0	0	0	0	0	1	0	0	0	0	0	0
Desulfurellaceae	0	0	0	0	0	0	0	3	0	0	0	0	0
Geobacteraceae	0	0	0	0	0	0	21	0	2	0	0	0	0
Cystobacteraceae	0	2	0	0	0	1	1	0	0	2	1	0	0
Unclassified Cystobacterineae	0	0	0	0	0	1	17	0	0	0	0	0	12
Nannocystaceae	0	0	0	0	0	0	0	0	0	0	0	0	4
Unclassified Nannocystineae	0	0	0	0	0	0	0	0	0	0	0	0	2
Polyangiaceae	0	0	0	0	0	0	1	0	0	0	1	7	8
Unclassified Sorangiineae	0	0	0	0	0	0	1	0	0	0	0	3	4
Unclassified Myxococcales	1	1	0	0	0	1	5	1	1	0	0	5	19
Syntrophaceae	0	0	0	0	0	0	0	0	0	0	1	0	0
Syntrophobacteraceae	1	0	1	0	0	0	0	0	0	1	0	0	0
Unclassified Syntrophobacterales	0	0	0	0	0	0	2	1	0	0	0	0	0
Unclassified Deltaproteobacteria	10	5	9	1	2	2	11	1	9	3	3	4	7
Campylobacteraceae	0	0	1	2	0	0	2	0	1	0	0	0	0
Helicobacteraceae	0	3	2	24	5	14	111	45	91	1	0	2	3
Unclassified Campylobacterales	0	0	0	1	0	0	2	7	2	0	0	1	0
Nautiliaceae	0	0	1	0	0	0	0	0	1	0	0	0	0
Unclassified Epsilonproteobacteria	0	0	0	0	0	0	1	3	4	0	0	1	1
Unclassified Proteobacteria	571	198	330	390	635	182	489	731	952	314	229	213	1027
SR1	0	0	0	0	1	0	0	2	2	1	0	0	0
Leptospiraceae	0	0	0	0	0	0	1	0	0	0	0	0	0
Spirochaetaceae	0	0	0	0	0	0	4	1	0	1	1	0	0
Unclassified Spirochaetales	0	0	0	1	0	0	4	1	0	0	0	0	0
Synergistaceae	0	0	1	0	0	0	0	0	0	0	1	0	0
Haloplasmataceae	0	0	3	0	0	0	0	0	0	0	0	0	0
TM7	15	10	39	6	5	2	10	22	23	11	6	4	46
Thermodesulfobacteriaceae	7	0	2	0	1	1	10	0	2	0	0	0	0
Thermotogaceae	5	0	6	1	3	0	0	1	4	2	0	0	0
Opitutaceae	31	45	42	49	52	126	163	43	104	52	70	150	72
Puniceicoccaceae	772	89	61	582	685	195	767	419	600	854	648	325	416
Unclassified Opitutae	251	27	17	229	283	169	610	140	260	297	226	313	437
Spartobacteria	2	0	0	1	4	1	2	1	3	0	0	0	1
Verrucomicrobiaceae	4	0	0	3	7	1	4	2	6	3	6	0	1
Verrucomicrobia Subdivision 3	2	17	3	37	79	3	23	25	38	13	24	5	6
Unclassified Verrucomicrobia	80	116	44	347	608	22	66	302	378	237	221	12	28
WS3	0	1	0	0	0	0	0	0	0	0	0	0	0
Unclassified Bacteria	4977	6494	5976	8330	5076	4924	11297	8944	9478	6609	6166	6171	8714

## Sheet: Genus_tr
	SRF-YL340	MIX-YL370	VNT-YL369	VNT-YL352	SRF-YL3471	SRF-YL3478	SRF-YL3473	MIX-YL360	VNT-YL359	SRF-YL354	SRF-YL3551	SRF-YL3558	SRF-YL3553
Geothrix	353	28	67	46	107	28	34	46	83	53	40	11	4
Holophaga	0	0	1	0	1	0	0	0	1	0	0	0	0
Unclassified Holophagaceae	7	3	1	0	0	1	0	2	7	1	1	0	0
Unclassified Holophagae	0	0	0	0	0	0	0	0	1	0	0	0	0
Acidobacteria Group 3	0	0	1	0	0	0	4	0	1	1	0	1	0
Acidobacteria Group 4	0	0	0	0	0	0	2	0	0	0	1	0	0
Acidobacteria Group 6	2	45	78	7	7	15	7	28	33	2	7	9	4
Acidobacteria Group 13	2	0	0	0	0	0	0	0	0	0	0	0	0
Acidobacteria Group 16	23	3	11	6	14	1	2	19	15	2	0	0	0
Acidobacteria Group 17	0	1	0	0	0	0	0	0	0	0	0	0	0
Acidobacteria Group 18	0	0	0	0	0	0	0	1	0	0	0	0	0
Acidobacteria Group 22	4	1	0	0	0	0	0	0	1	1	0	0	0
Unclassified Acidobacteria	0	2	2	1	0	1	2	1	2	0	0	2	0
Ferrimicrobium	1	1	0	6	2	0	0	0	1	2	0	0	0
Ferrithrix	1	1	0	0	0	0	0	2	1	0	0	0	0
Unclassified Acidimicrobiaceae	1	8	3	4	6	0	0	5	2	1	1	0	0
Iamia	79	93	110	24	38	7	6	158	106	20	32	5	15
Unclassified Acidimicrobineae	100	137	195	39	39	28	9	246	161	58	47	24	30
Ilumatobacter	3643	4082	3564	1814	3660	1864	897	3070	9317	2336	1765	1372	1778
Unclassified Acidimicrobidae	1238	878	870	410	923	587	311	894	1881	536	384	463	613
Serinibacter	5	16	10	5	5	1	2	24	15	14	7	1	1
Unclassified Beutenbergiaceae	0	1	0	0	0	0	0	0	0	0	0	0	0
Catenulispora	1	0	0	0	0	0	0	0	0	0	0	0	0
Tropheryma	2	0	0	1	0	3	0	2	1	2	0	1	0
Unclassified Cellulomonadaceae	3	2	0	0	4	0	1	2	6	2	1	0	0
Corynebacterium	0	0	0	0	0	2	0	0	0	1	0	0	0
Cryptosporangium	0	0	0	0	0	0	0	0	0	0	0	1	1
Dermabacter	0	0	0	0	0	0	0	2	0	0	0	0	0
Devriesea	0	0	0	0	0	1	0	0	0	0	0	0	0
Unclassified Dermabacteraceae	1	0	1	0	0	0	0	1	0	0	0	0	0
Lapillicoccus	0	0	0	0	0	0	0	0	0	0	1	0	0
Ornithinicoccus	0	0	0	1	0	0	0	1	2	0	0	0	0
Unclassified Intrasporangiaceae	247	247	175	289	193	32	58	359	544	324	231	67	19
Kineococcus	0	0	0	0	0	0	0	0	0	0	0	0	0
Quadrisphaera	0	0	0	0	0	0	0	0	0	1	0	0	0
Agreia	0	0	0	0	0	0	0	0	0	0	0	2	0
Agrococcus	0	0	0	0	0	0	0	0	0	0	0	0	1
Cryobacterium	621	39	57	62	99	34	13	45	62	77	59	18	25
Frigoribacterium	11	3	1	3	20	76	15	26	37	13	10	18	10
Frondihabitans	0	0	0	0	0	0	0	0	0	1	0	0	0
Klugiella	0	0	0	0	0	0	1	0	0	0	1	1	0
Leifsonia	0	0	1	0	0	0	0	0	1	0	1	0	2
Microbacterium	0	1	0	0	0	0	0	0	0	0	0	0	0
Microterricola	0	0	1	1	0	0	0	0	0	0	0	0	0
Phycicola	0	0	0	1	0	0	0	0	0	0	0	0	0
Pseudoclavibacter	4	1	0	4	6	2	0	0	2	8	4	2	1
Salinibacterium	1	0	0	0	0	0	0	0	0	0	0	0	0
Unclassified Microbacteriaceae	331	24	25	88	151	97	73	113	139	154	103	80	36
Arthrobacter	0	0	0	0	0	0	1	0	0	0	0	0	1
Micrococcus	0	0	0	0	0	1	0	0	0	0	0	0	0
Micromonospora	3	1	2	1	1	10	3	6	5	3	1	1	4
Unclassified Micromonosporaceae	0	1	0	0	0	0	1	0	0	0	0	1	0
Mycobacterium	0	1	1	13	4	0	0	16	12	3	3	0	1
Humicoccus	0	0	0	0	0	0	0	0	0	0	1	0	1
Unclassified Nakamurellaceae	0	0	0	0	0	0	1	0	0	0	0	0	0
Rhodococcus	0	0	0	4	5	1	0	7	2	1	0	2	2
Skermania	0	0	0	1	0	0	0	1	3	1	0	0	0
Williamsia	0	0	0	0	0	0	0	0	0	0	0	1	0
Unclassified Nocardiaceae	1	1	0	5	0	0	1	2	5	0	3	1	0
Aeromicrobium	2	0	0	0	0	0	0	0	0	0	0	0	0
Marmoricola	0	0	0	0	0	0	0	0	0	0	0	0	1
Nocardioides	0	0	0	0	0	1	0	0	0	1	0	0	0
Unclassified Nocardioidaceae	0	0	0	0	0	1	0	0	0	0	0	0	0
Cellulosimicrobium	0	0	0	0	0	0	0	0	1	0	0	0	0
Friedmanniella	0	0	0	0	0	0	0	0	0	0	0	0	1
Propionibacterium	0	0	3	0	5	3	0	1	2	1	0	0	1
Unclassified Propionibacteriaceae	0	1	0	0	0	0	0	0	0	1	0	0	0
Pseudonocardia	0	0	0	0	0	0	0	0	0	0	0	0	0
Sporichthya	0	0	0	0	0	0	0	0	0	1	0	0	0
Actinomadura	1	0	0	0	1	0	0	0	1	0	0	0	0
Unclassified Thermomonosporaceae	0	0	0	0	0	0	0	0	0	0	1	0	0
Tsukamurella	0	1	0	2	0	0	0	0	2	6	0	0	0
Demequina	0	0	0	0	0	1	0	0	0	0	0	0	1
Unclassified Corynebacterineae	1	4	0	13	5	1	1	12	2	6	2	0	0
Unclassified Frankineae	7	5	6	2	7	2	2	8	15	3	3	4	19
Unclassified Micrococcineae	4430	4758	4044	3594	3146	1035	1847	6809	6823	4159	2988	1923	628
Unclassified Propionibacterineae	1	0	0	0	0	0	0	0	0	0	0	0	0
Unclassified Pseudonocardineae	0	0	0	0	0	0	0	0	0	0	0	0	1
Unclassified Streptosporangineae	0	0	0	0	1	1	0	2	2	0	0	0	0
Unclassified Actinomycetales	5215	3362	2759	3645	2574	1100	2726	6017	5611	4107	2944	1553	1060
Unclassified Actinobacteridae	42	54	37	44	39	13	28	84	86	39	34	56	11
Conexibacter	12	7	22	4	3	9	13	28	9	3	6	1	7
Patulibacter	13	2	15	4	3	1	1	13	5	3	3	0	0
Solirubrobacter	7	25	36	12	17	28	6	37	28	5	9	4	3
Unclassified Solirubrobacterales	213	73	234	83	88	82	36	292	147	50	53	33	31
Thermoleophilum	0	0	0	0	0	0	0	0	1	0	0	0	0
Unclassified Rubrobacteridae	7	4	2	1	4	12	4	26	19	1	1	10	3
Unclassified Actinobacteria	6216	3323	3766	3449	3081	1004	991	4807	6603	4038	3194	964	668
Hydrogenobacter	0	0	1	0	0	0	0	0	0	0	0	0	0
Hydrogenobaculum	0	0	0	0	0	0	1	0	1	0	0	0	0
Thermocrinis	2	0	0	0	0	0	0	0	0	0	0	0	0
Sulfurihydrogenibium	7	6	22	4	168	5076	2261	25	19	3	4	48	99
Venenivibrio	0	0	0	0	7	2	2	0	1	0	1	1	0
Unclassified Hydrogenothermaceae	0	0	0	0	0	16	6	0	0	0	0	1	0
Unclassified Aquificales	0	0	0	0	2	4	0	0	1	0	0	0	0
Dysgonomonas	1	0	2	0	0	0	1	0	0	0	0	0	0
Paludibacter	1	0	2	0	0	0	6	0	1	1	0	0	2
Porphyromonas	0	0	0	0	0	1	0	0	0	0	0	0	0
Unclassified Porphyromonadaceae	7	2	10	4	6	8	0	5	11	6	4	8	5
Unclassified Rikenellaceae	0	0	0	0	0	1	2	0	0	0	0	1	3
Unclassified Bacteroidales	12	3	4	8	14	14	38	4	13	11	5	22	86
Crocinitomix	0	0	0	0	0	0	2	0	0	0	2	1	6
Fluviicola	104	1	3	1	1	13	213	1	1	119	92	152	332
Owenweeksia	0	0	0	0	0	0	0	0	0	0	0	1	0
Unclassified Cryomorphaceae	11	0	0	0	1	17	45	1	2	4	11	26	149
Dokdonia	0	0	0	0	0	0	1	0	0	0	0	0	0
Flavobacterium	41	1	12	4	13	117	1118	27	39	13	29	207	2821
Formosa	0	0	0	0	0	0	2	0	0	0	0	0	1
Galbibacter	0	0	0	0	1	0	4	0	0	0	0	2	11
Persicivirga	0	0	0	0	0	4	1	0	0	0	2	1	0
Salinimicrobium	0	0	0	0	0	0	1	0	0	2	1	0	0
Sandarakinotalea	0	0	0	0	0	0	1	0	0	0	0	0	0
Sediminibacter	0	0	0	0	0	0	0	0	0	0	1	0	0
Wautersiella	0	0	0	0	0	0	1	0	0	0	0	0	0
Zunongwangia	1	0	0	0	0	0	1	0	0	0	0	4	2
Unclassified Flavobacteriaceae	111	5	7	5	6	20	370	10	13	20	32	201	905
Unclassified Flavobacteriales	86	4	7	8	13	40	237	5	7	19	18	136	814
Chitinophaga	1	0	0	0	0	0	2	0	0	4	5	1	3
Ferruginibacter	66	8	10	1	3	14	123	22	5	75	62	80	170
Filimonas	1	1	4	1	7	38	7	1	1	1	3	22	27
Flavisolibacter	8	3	5	3	12	9	4	6	12	5	5	12	9
Lacibacter	0	0	0	0	0	2	35	0	0	0	0	60	59
Niabella	0	0	0	0	1	0	0	0	0	1	0	2	1
Niastella	0	0	0	0	0	2	1	0	0	0	0	0	0
Sediminibacterium	540	187	510	292	715	1648	560	404	1088	336	343	1137	491
Segetibacter	0	0	0	0	0	0	0	0	0	0	0	0	4
Terrimonas	10	1	5	2	29	115	25	1	11	4	6	15	29
Unclassified Chitinophagaceae	200	61	130	82	313	1593	371	108	228	90	117	651	526
Algoriphagus	63	5	16	3	57	188	101	3	40	84	68	262	102
Aquiflexum	0	0	0	0	0	1	0	0	0	0	0	0	0
Unclassified Cyclobacteriaceae	7	1	2	0	6	18	9	1	1	8	5	23	11
Adhaeribacter	6	0	0	0	0	2	28	0	0	1	1	15	114
Arcicella	259	85	157	20	71	681	509	53	101	84	123	640	865
Flectobacillus	0	0	0	0	0	0	0	0	0	0	0	0	3
Hymenobacter	0	0	0	0	0	2	0	0	0	0	0	0	0
Leadbetterella	0	0	0	0	0	0	3	0	0	0	0	0	1
Rhodonellum	0	0	0	0	0	1	0	0	0	0	0	0	0
Runella	0	0	0	0	0	0	1	0	0	0	0	0	0
Spirosoma	0	0	0	0	0	0	2	0	0	0	0	0	0
Sporocytophaga	0	0	0	0	0	1	3	0	0	0	1	0	0
Unclassified Cytophagaceae	19	12	15	7	7	46	59	1	8	4	5	58	113
Marinoscillum	0	0	2	0	0	0	0	0	0	0	0	0	0
Unclassified Flammeovirgaceae	0	0	1	0	0	13	7	1	0	0	0	1	6
Haliscomenobacter	0	0	0	0	0	0	2	0	0	0	0	0	3
Mucilaginibacter	0	0	0	0	0	0	0	0	0	0	0	1	0
Parapedobacter	0	0	0	0	0	0	0	0	0	0	1	0	0
Pedobacter	46	16	63	3	11	63	53	11	30	51	66	203	146
Solitalea	51	11	28	2	22	119	118	8	33	26	39	112	271
Unclassified Sphingobacteriaceae	14	0	1	2	2	16	25	4	4	6	16	49	62
Unclassified Sphingobacteriales	134	17	48	26	41	402	488	31	69	56	76	790	1173
Prolixibacter	1	0	0	0	0	0	0	0	0	0	0	0	0
Unclassified Bacteroidetes	133	51	63	39	73	298	501	56	47	79	59	301	1236
Caldisericum	2	0	2	11	0	0	0	2	4	1	3	0	0
Chloroherpeton	0	1	0	0	0	0	0	0	0	1	0	0	0
Unclassified Chlorobiaceae	0	1	0	0	0	0	0	1	0	0	0	0	0
Anaerolinea	0	0	0	0	0	0	1	0	1	0	0	0	0
Bellilinea	10	390	262	16	3	1	2	37	119	6	17	3	0
Leptolinea	1	0	1	0	1	0	1	0	0	3	0	0	0
Levilinea	1	0	1	0	0	0	3	0	1	0	0	0	0
Longilinea	3	0	0	0	2	0	0	0	0	0	0	0	0
Unclassified Anaerolineaceae	11	286	220	15	7	1	4	22	78	12	9	5	3
Caldilinea	0	0	0	0	0	0	3	0	0	0	0	0	0
Dehalogenimonas	0	2	1	0	0	0	2	1	0	0	0	1	0
Sphaerobacter	0	0	0	0	0	0	0	0	0	0	0	0	0
Thermomicrobium	0	0	0	0	0	0	0	1	0	0	0	0	0
Unclassified Chloroflexi	0	16	22	1	0	0	1	2	7	2	0	2	0
Cyanobacteria Group I	0	0	0	3	1	1	54	0	0	1	2	18	82
Cyanobacteria Group IIa	303	54	107	425	2452	15085	6498	791	1782	422	906	11496	5761
Unclassified Cyanobacteria Family II	0	0	0	0	1	7	1	1	0	0	0	3	1
Cyanobacteria Group IV	0	0	0	0	0	0	2	0	0	0	0	0	0
Cyanobacteria Group V	0	0	0	0	0	1	12	0	0	0	0	1	18
Cyanobacteria Group VI	0	0	0	0	0	0	1	0	0	0	0	1	0
Cyanobacteria Group X	0	0	0	0	0	0	2	0	0	0	0	0	0
Bacillariophyta	2	4	6	1	4	2	97	4	5	5	0	25	251
Bangiophyceae	0	0	0	1	0	1	14	0	0	0	0	2	48
Chlorarachniophyceae	6	0	0	5	5	6	75	0	1	1	1	81	216
Chlorophyta	0	0	0	0	0	1	57	0	0	0	0	9	60
Cryptomonadaceae	21	1	0	70	30	57	1450	21	10	16	21	162	4867
Streptophyta	0	1	1	0	1	1	10	2	19	1	0	0	2
Unclassified Chloroplast	17	0	0	21	13	21	190	8	3	6	5	155	720
Unclassified Cyanobacteria	4	2	0	7	6	23	48	1	3	6	2	28	140
Calditerrivibrio	1	0	2	0	0	0	0	0	0	0	0	0	0
Thermus	1	1	1	2	0	0	0	1	0	0	0	0	0
Dictyoglomus	0	1	1	0	0	0	0	0	0	1	0	0	0
Anoxybacillus	3	0	0	0	0	0	0	0	0	0	0	0	0
Bacillus	0	0	0	0	1	0	0	0	0	0	0	0	0
Exiguobacterium	0	0	0	0	0	0	0	0	0	0	0	0	0
Geobacillus	0	0	0	0	1	0	0	0	0	0	1	0	0
Saccharococcus	0	0	0	0	1	0	0	1	0	0	0	0	0
Unclassified Paenibacillaceae	0	1	0	0	0	0	0	0	0	0	0	0	0
Staphylococcus	1	0	0	0	0	1	0	0	0	0	0	0	0
Unclassified Bacillales	1	0	0	0	0	0	1	0	0	0	0	0	0
Abiotrophia	0	0	0	1	0	0	0	0	0	0	0	0	0
Carnobacterium	0	0	0	0	0	0	0	0	0	1	0	0	0
Lactobacillus	0	0	0	0	0	0	0	0	0	0	0	0	1
Lactococcus	0	0	0	0	0	0	0	0	0	0	0	0	1
Streptococcus	0	0	0	0	0	0	0	2	0	0	0	0	0
Unclassified Bacilli	0	0	0	0	0	0	1	0	0	0	0	3	2
Clostridium	1	0	0	2	0	0	3	1	1	3	2	0	1
Unclassified Clostridiaceae	0	0	1	1	0	0	0	0	0	0	0	0	1
Unclassified Lachnospiraceae	0	0	0	0	0	0	0	0	0	0	0	0	0
Acetivibrio	0	0	0	0	0	0	1	0	0	0	0	0	0
Unclassified Ruminococcaceae	0	0	0	0	0	0	0	0	0	0	0	0	0
Anaerosinus	0	0	1	0	0	0	0	0	1	0	0	0	0
Sporotalea	1	0	0	0	0	0	0	0	0	0	0	0	0
Fusibacter	0	0	0	0	0	0	0	1	0	0	0	0	0
Unclassified incertae sedis XII	1	0	0	0	0	0	0	0	0	0	0	0	0
Anaerovorax	1	0	0	0	0	0	2	0	0	0	0	0	0
Unclassified Clostridiales	247	109	96	155	108	28	60	332	136	209	197	26	28
Thermodesulfobium	0	0	0	0	0	1	1	0	0	0	0	0	0
Unclassified Clostridia	74	21	22	28	27	11	38	66	27	40	36	17	13
Unclassified Firmicutes	92	57	35	73	44	40	92	98	96	70	43	36	31
Cetobacterium	0	0	1	0	0	0	0	0	0	0	0	0	0
Fusobacterium	0	0	0	0	0	1	0	0	0	0	0	0	0
Unclassified Fusobacteriaceae	0	0	2	0	0	0	1	0	0	0	0	0	0
Unclassified Fusobacteriales	0	0	0	0	0	0	0	0	0	0	0	0	0
Gemmatimonas	70	145	250	72	32	27	103	96	99	44	45	132	11
Lentisphaera	0	0	0	0	0	0	1	0	0	0	0	0	0
Victivallis	0	0	2	0	0	0	1	0	0	0	0	0	0
Nitrospira	4	274	301	7	3	5	2	8	57	1	4	1	1
Thermodesulfovibrio	0	0	0	1	0	0	0	0	0	1	0	0	0
OD1	11	146	46	18	6	1	6	62	45	14	8	2	4
OP10	2	1	0	0	0	5	175	1	0	1	0	40	220
OP11	1	2	0	0	0	0	0	4	3	0	0	0	0
Gemmata	0	0	3	0	0	6	65	0	2	0	0	73	69
Isosphaera	0	0	0	0	0	0	1	1	0	0	0	0	3
Pirellula	5	18	8	0	3	7	18	11	30	1	8	14	3
Planctomyces	0	1	0	0	0	2	27	1	0	0	0	2	30
Schlesneria	2	0	1	0	1	0	19	1	1	0	0	5	11
Singulisphaera	0	0	0	0	0	1	9	1	0	0	0	1	15
Zavarzinella	0	0	4	0	0	6	40	0	0	0	0	55	40
Unclassified Planctomycetaceae	2	53	46	8	7	34	180	48	79	12	15	218	115
Asticcacaulis	0	0	0	0	0	0	1	5	0	0	0	0	0
Brevundimonas	0	0	0	0	0	0	0	1	0	1	0	0	0
Caulobacter	2	17	55	6	53	0	6	22	23	6	18	5	1
Phenylobacterium	0	6	6	1	1	0	2	1	1	0	0	0	0
Unclassified Caulobacteraceae	1	2	1	1	1	0	1	1	4	1	1	1	0
Unclassified Caulobacterales	0	0	0	0	0	0	0	0	0	0	0	0	0
Kordiimonas	0	0	0	0	0	0	0	0	0	0	0	0	0
Beijerinckia	7	8	8	2	3	10	17	5	8	15	7	11	4
Chelatococcus	0	0	0	0	0	0	4	0	0	0	0	0	0
Methylocella	0	0	0	0	0	0	1	0	1	1	0	0	1
Methylovirgula	0	0	0	0	0	1	0	0	0	0	0	1	0
Unclassified Beijerinckiaceae	5	5	7	15	8	20	32	9	17	20	10	40	9
Agromonas	0	0	0	1	0	0	0	0	0	0	0	0	0
Blastobacter	0	0	0	0	0	0	1	0	0	0	0	0	0
Bosea	0	0	0	0	1	0	2	3	1	0	0	3	1
Bradyrhizobium	0	0	2	0	1	0	16	0	0	1	2	1	16
Nitrobacter	0	0	0	0	0	1	0	0	0	0	0	1	16
Rhodoblastus	0	0	0	1	0	0	0	0	0	0	0	0	0
Unclassified Bradyrhizobiaceae	0	0	0	3	0	1	5	1	1	3	1	6	3
Brucella	0	0	0	0	0	0	0	0	1	0	0	0	0
Daeguia	0	1	1	0	0	0	0	0	0	0	0	0	0
Devosia	0	0	0	0	0	0	0	0	4	0	0	0	2
Filomicrobium	0	0	0	1	0	0	0	0	0	0	0	0	0
Hyphomicrobium	0	0	0	3	0	0	2	0	0	1	0	0	1
Rhodoplanes	0	0	0	0	0	0	0	0	0	0	0	0	0
Unclassified Hyphomicrobiaceae	1	2	2	0	0	0	1	0	1	2	0	0	0
Methylobacterium	0	0	0	0	0	0	0	0	0	0	0	0	1
Methylocystis	29	15	5	46	11	2	26	35	39	198	133	48	2
Methylosinus	0	1	0	1	0	0	0	0	0	2	0	0	0
Pleomorphomonas	0	2	0	0	0	5	4	0	1	4	4	11	1
Unclassified Methylocycstaceae	0	0	10	2	0	0	3	1	2	8	2	8	0
Mesorhizobium	0	0	0	0	0	0	1	0	0	0	0	0	0
Unclassified Phyllobacteriaceae	0	0	0	0	0	0	0	0	0	0	0	0	0
Ensifer	0	1	0	0	2	1	0	1	0	0	0	0	0
Rhizobium	0	1	0	1	8	0	0	1	0	1	0	0	0
Unclassified Rhizobiaceae	0	0	0	0	0	0	0	2	0	0	0	0	0
Azorhizobium	0	0	0	0	0	0	1	0	0	0	0	0	0
Unclassified Rhizobiales	17	71	68	48	40	19	48	22	75	59	52	39	17
Haematobacter	6	3	3	8	1	0	4	2	16	7	9	8	0
Ketogulonicigenium	0	0	0	0	0	1	0	0	0	0	0	0	0
Pseudorhodobacter	0	0	0	0	0	0	1	1	2	0	0	0	0
Rhodobacter	11	1	7	2	1	0	16	6	11	5	5	12	3
Sulfitobacter	0	0	0	0	0	0	1	0	0	0	0	0	0
Unclassified Rhodobacteraceae	1	3	3	1	8	0	5	2	7	10	3	2	2
Acidocella	0	0	0	0	0	0	2	0	0	0	1	1	1
Paracraurococcus	0	0	0	0	0	1	0	1	0	0	0	0	0
Rhodopila	0	0	0	0	0	0	1	0	0	0	0	0	1
Roseomonas	3	0	0	0	1	11	7	1	7	4	4	18	4
Tanticharoenia	0	0	0	0	0	0	1	0	0	0	0	0	1
Unclassified Acetobacteraceae	0	0	0	1	4	19	39	2	1	0	1	22	7
Defluviicoccus	0	0	1	0	0	0	0	0	0	0	0	0	0
Inquilinus	0	1	1	0	1	0	1	1	0	0	0	0	0
Unclassified Rhodospirillaceae	1	7	11	1	0	0	1	0	1	3	0	2	1
Unclassified Rhodospirillales	0	1	1	0	0	1	0	0	0	2	0	0	0
Anaplasma	1	1	0	1	0	0	0	0	1	0	0	0	1
Orientia	2	1	0	2	1	4	41	5	14	2	3	41	42
Rickettsia	0	1	0	0	0	0	1	0	0	0	0	0	0
Unclassified Rickettsiaceae	3	0	3	0	0	0	2	1	1	1	2	8	4
Pelagibacter	4634	1640	945	8515	7863	981	1545	5310	7355	7282	4799	232	185
Unclassified Rickettsiales	1	1	0	2	2	0	2	2	2	0	1	1	2
Croceicoccus	0	0	0	0	0	0	0	0	0	0	0	0	0
Erythrobacter	0	0	0	0	0	1	0	0	0	0	0	1	0
Porphyrobacter	0	0	0	1	2	0	2	1	0	3	1	1	0
Unclassified Erythrobacteraceae	0	1	0	2	0	0	0	1	0	0	0	0	0
Blastomonas	0	0	0	0	0	0	0	0	3	0	0	0	0
Novosphingobium	6	3	3	3	4	2	3	5	5	13	5	11	3
Sandarakinorhabdus	0	0	0	0	0	1	0	0	0	0	0	0	0
Sphingomonas	2	1	4	1	0	2	8	4	0	4	0	3	8
Sphingopyxis	50	16	11	91	68	44	57	50	91	77	66	118	15
Sphingosinicella	0	0	0	0	0	0	4	0	0	0	0	0	0
Unclassified Sphingomonadaceae	0	3	2	9	6	3	10	11	12	11	5	8	6
Unclassified Sphingomonadales	1	0	1	7	0	0	0	2	5	1	4	5	1
Unclassified Alphaproteobacteria	73	167	128	252	124	32	132	138	274	144	108	99	35
Achromobacter	0	0	0	0	0	0	3	0	0	0	0	0	3
Alcaligenes	0	1	0	0	1	0	0	0	1	0	1	0	0
Kerstersia	0	1	1	0	0	0	0	3	1	0	1	1	0
Pigmentiphaga	21	4	5	35	68	33	11	19	42	24	28	24	12
Unclassified Alcaligenaceae	35	46	46	123	187	223	74	66	161	100	108	191	47
Burkholderia	0	0	0	1	2	1	3	2	0	0	0	0	2
Chitinimonas	0	0	0	0	0	0	0	0	0	1	0	0	0
Cupriavidus	0	0	0	0	0	0	0	0	0	0	0	0	0
Pandoraea	16	26	12	28	28	19	22	27	31	40	29	10	13
Polynucleobacter	256	300	206	401	290	82	153	351	500	496	363	66	101
Ralstonia	2	41	108	0	191	7	13	16	2	6	31	2	57
Unclassified Burkholderiaceae	10	50	38	20	24	27	18	27	41	17	15	6	12
Brachymonas	0	0	0	0	0	0	0	0	0	0	0	0	0
Caenimonas	30	40	20	51	11	15	30	25	62	58	66	48	8
Caldimonas	0	0	0	0	0	0	0	0	0	0	0	0	0
Curvibacter	30	48	16	94	57	35	48	60	132	167	105	70	11
Delftia	1	0	1	1	3	3	18	2	2	0	2	4	66
Hydrogenophaga	2	0	1	0	0	0	0	0	0	0	0	0	0
Malikia	0	0	0	0	0	0	0	0	0	0	0	0	1
Ottowia	0	0	4	0	0	0	0	0	0	1	0	0	0
Pelomonas	1	1	0	0	0	0	14	0	0	0	1	1	0
Polaromonas	15	17	9	36	13	5	19	14	45	44	36	24	1
Pseudorhodoferax	8	56	38	40	19	9	25	26	46	38	30	55	3
Ramlibacter	0	0	0	0	0	0	0	0	0	0	0	0	0
Rhodoferax	11	17	15	9	5	7	16	2	16	4	11	7	6
Variovorax	0	0	2	0	0	0	0	0	0	0	0	0	0
Unclassified Comamonadaceae	169	256	118	388	119	63	195	162	330	457	342	279	53
Collimonas	0	0	0	0	0	1	0	0	0	0	0	0	0
Duganella	0	1	1	0	0	0	0	0	0	1	0	0	0
Herbaspirillum	6	11	35	3	59	0	1	8	0	7	12	0	0
Janthinobacterium	0	0	4	1	0	1	2	0	0	1	1	0	1
Massilia	1	1	1	0	0	0	1	0	0	2	0	1	0
Naxibacter	0	0	0	0	0	0	0	0	0	0	0	0	0
Oxalicibacterium	0	0	1	0	0	0	0	0	0	0	0	0	0
Undibacterium	0	0	0	0	0	0	2	1	0	1	0	0	0
Unclassified Oxalobacteraceae	3	1	1	8	1	1	7	3	15	16	11	8	0
Aquabacterium	0	0	0	0	0	0	5	0	0	0	0	0	0
Aquincola	0	0	0	0	0	0	0	0	0	0	0	1	0
Leptothrix	0	1	0	0	0	0	0	0	0	0	0	0	1
Methylibium	0	1	3	0	1	0	4	1	4	1	0	0	1
Rhizobacter	0	0	0	0	0	0	0	0	0	0	0	0	1
Tepidimonas	0	0	0	0	0	0	0	1	0	0	0	0	0
Thiobacter	0	0	1	0	0	0	0	1	0	0	0	0	0
Unclassified Burkholderiales incertae sedis	0	2	4	0	1	0	3	2	2	0	0	1	0
Unclassified Burkholderiales	49	161	108	168	109	47	71	99	231	137	119	77	17
Thiobacillus	5	3	1	34	9	24	70	8	45	2	1	2	1
Methylobacillus	163	351	234	354	263	136	302	227	457	320	204	36	13
Methylotenera	209	293	327	318	235	0	8	204	403	354	239	0	0
Unclassified Methylophilaceae	79	167	102	149	117	25	46	102	206	179	140	4	3
Alysiella	0	0	0	0	0	0	0	0	0	0	0	0	0
Aquaspirillum	0	1	1	0	0	0	5	1	6	0	1	0	1
Aquitalea	2	1	0	0	0	0	0	1	0	0	0	0	0
Chitinibacter	0	0	0	0	0	0	0	0	0	1	0	0	0
Chitinilyticum	1	0	0	0	0	0	0	0	0	0	0	0	0
Chromobacterium	0	0	0	0	0	0	3	0	0	0	0	0	1
Deefgea	0	0	0	0	1	0	1	0	2	0	0	2	0
Formivibrio	0	1	0	0	0	0	0	0	0	0	0	0	0
Laribacter	0	0	0	0	0	0	2	1	0	0	0	0	0
Leeia	0	0	0	0	0	0	0	0	0	0	0	0	0
Vogesella	1	0	0	0	0	0	0	0	0	0	2	0	0
Unclassified Neisseriaceae	0	2	12	0	2	1	17	1	3	0	1	4	7
Nitrosospira	3	347	278	18	20	7	3	23	90	5	6	1	1
Unclassified Nitrosomonadaceae	0	8	8	0	2	1	0	3	6	1	0	0	0
Azovibrio	0	1	0	0	0	0	0	0	0	0	0	0	0
Dechloromonas	0	0	0	0	0	0	16	0	0	1	0	0	1
Propionivibrio	0	1	1	0	0	0	2	0	3	0	0	0	0
Quatrionicoccus	0	0	2	0	0	0	0	1	0	0	0	0	0
Sterolibacterium	0	0	1	0	0	0	0	0	0	0	0	0	0
Zoogloea	1	1	0	0	0	0	0	0	3	0	0	0	0
Unclassified Rhodocyclaceae	0	21	16	8	1	1	4	9	38	3	3	0	0
Unclassified Betaproteobacteria	38	194	140	107	73	49	120	73	171	84	49	21	11
Aeromonas	0	0	0	0	0	0	0	0	0	0	1	0	0
Haliea	0	0	0	0	0	0	1	0	0	0	0	0	0
Pseudoalteromonas	0	0	0	0	0	0	0	0	0	0	0	0	0
Shewanella	0	0	0	0	0	0	0	1	0	0	0	0	0
Lamprocystis	0	0	0	0	0	0	1	0	0	0	0	0	0
Nitrosococcus	0	0	0	0	0	0	0	0	0	0	0	0	0
Unclassified Chromatiaceae	0	0	0	0	0	0	6	0	0	0	0	2	0
Ectothiorhodosinus	0	0	0	0	1	0	0	0	0	0	0	0	0
Unclassified Ectothiorhodospiraceae	0	1	0	0	0	1	0	0	0	0	0	0	0
Thiofaba	0	0	0	0	0	0	8	0	0	0	0	0	0
Thiovirga	1	0	7	6	1	0	0	10	12	0	6	0	0
Unclassified Halothiobacillaceae	0	0	0	0	0	0	0	0	0	0	0	0	0
Unclassified Chromatiales	0	0	3	0	0	1	5	2	2	1	0	2	1
Enterobacter	0	0	0	0	0	0	0	0	0	0	0	0	0
Escherichia / Shigella	0	0	0	0	0	0	0	1	0	0	0	0	0
Raoultella	0	0	2	0	0	0	0	0	0	0	0	0	0
Yersinia	0	0	0	0	0	0	0	0	0	0	0	1	0
Unclassified Enterobacteriaceae	0	0	1	0	0	0	1	0	0	0	0	0	0
Aquicella	0	4	2	0	0	0	0	1	1	0	0	1	0
Legionella	2	12	13	1	8	0	4	10	13	0	0	4	2
Tatlockia	0	1	0	0	1	1	0	1	1	0	0	0	0
Unclassified Legionellaceae	0	0	0	0	0	0	0	0	1	0	0	1	0
Methylobacter	0	0	1	0	0	2	9	1	2	0	0	1	0
Methylococcus	0	0	1	0	0	0	0	0	0	0	0	0	0
Methylosarcina	0	0	0	0	0	0	1	0	0	0	0	0	1
Methylothermus	1	0	0	1	1	0	0	0	0	0	1	0	0
Unclassified Methylococcaceae	0	0	0	0	0	1	4	0	0	0	0	0	0
Hahella	0	0	0	1	0	0	3	2	2	4	3	0	0
Unclassified Hahellaceae	0	0	0	0	0	0	0	0	0	0	0	1	0
Halomonas	0	0	0	0	0	0	0	0	0	0	1	0	0
Unclassified Oceanospirillales	2	23	0	8	3	1	17	5	1	16	29	10	1
Acinetobacter	0	0	0	0	0	0	1	0	0	0	0	0	0
Perlucidibaca	0	0	0	0	0	0	0	0	0	0	0	0	1
Cellvibrio	0	1	0	0	0	0	0	0	0	0	0	0	0
Pseudomonas	0	2	0	1	2	1	2	1	0	0	1	0	0
Unclassified Pseudomonadaceae	0	0	0	0	0	0	0	0	0	0	0	0	0
Unclassified Pseudomonadales	0	0	0	0	1	0	1	0	0	0	0	0	0
Thiothrix	0	0	0	0	1	1	70	0	1	0	0	1	0
Unclassified Thiotrichaceae	0	0	0	0	0	0	3	0	0	0	0	0	0
Caedibacter	0	0	0	0	0	0	1	0	0	0	0	0	0
Unclassified Thiotrichales incertae sedis	0	0	0	0	0	0	0	0	0	0	0	1	0
Unclassified Thiotrichales	0	1	1	0	0	0	6	0	1	0	0	0	0
Steroidobacter	0	1	0	1	0	0	0	0	3	0	0	0	0
Arenimonas	0	0	1	0	0	0	0	0	0	0	0	0	0
Aspromonas	0	0	0	0	0	0	0	0	0	0	0	1	0
Lysobacter	0	0	0	0	0	0	2	0	0	0	0	0	1
Stenotrophomonas	0	0	2	0	0	0	0	2	0	0	0	0	0
Thermomonas	1	0	0	0	0	0	0	1	0	0	1	0	0
Unclassified Xanthomonadaceae	0	6	1	0	0	1	9	0	0	0	0	0	1
Methylohalomonas	0	1	0	2	0	0	0	1	1	0	1	0	0
Unclassified Gammaproteobacteria	3	24	21	10	22	22	89	15	36	5	11	15	20
Bacteriovorax	6	0	2	6	3	0	0	11	15	19	26	0	1
Peredibacter	0	0	0	1	0	0	0	1	5	3	0	0	0
Bdellovibrio	0	0	0	0	0	0	1	0	0	0	0	0	0
Unclassified Bdellovibrionales	0	0	1	0	0	0	0	0	0	0	0	0	0
Desulfatibacillum	0	0	0	0	0	0	0	0	0	0	0	0	0
Desulfatirhabdium	0	1	0	0	0	0	10	0	0	0	0	0	0
Unclassified Desulfobacteraceae	1	4	1	0	0	0	10	1	1	0	0	0	0
Desulfobulbus	0	0	0	0	0	0	1	0	0	0	0	0	1
Desulfocapsa	0	0	0	0	0	0	1	0	0	0	0	0	0
Desulforhopalus	0	0	0	0	0	0	1	0	0	0	0	0	0
Unclassified Desulfobulbaceae	0	0	0	0	0	0	7	0	0	0	0	0	0
Unclassified Desulfobacterales	0	0	0	0	0	0	1	0	0	0	0	0	0
Desulfurella	0	0	0	0	0	0	0	3	0	0	0	0	0
Geobacter	0	0	0	0	0	0	21	0	2	0	0	0	0
Anaeromyxobacter	0	0	0	0	0	0	1	0	0	0	0	0	0
Hyalangium	0	0	0	0	0	0	0	0	0	0	0	0	0
Stigmatella	0	0	0	0	0	0	0	0	0	0	1	0	0
Unclassified Cystobacteraceae	0	2	0	0	0	1	0	0	0	2	0	0	0
Unclassified Cystobacterineae	0	0	0	0	0	1	17	0	0	0	0	0	12
Unclassified Nannocystaceae	0	0	0	0	0	0	0	0	0	0	0	0	4
Unclassified Nannocystineae	0	0	0	0	0	0	0	0	0	0	0	0	2
Chondromyces	0	0	0	0	0	0	0	0	0	0	0	0	1
Sorangium	0	0	0	0	0	0	0	0	0	0	1	3	1
Unclassified Polyangiaceae	0	0	0	0	0	0	1	0	0	0	0	4	6
Unclassified Sorangiineae	0	0	0	0	0	0	1	0	0	0	0	3	4
Unclassified Myxococcales	1	1	0	0	0	1	5	1	1	0	0	5	19
Smithella	0	0	0	0	0	0	0	0	0	0	1	0	0
Thermodesulforhabdus	0	0	1	0	0	0	0	0	0	0	0	0	0
Unclassified Syntrophobacteraceae	1	0	0	0	0	0	0	0	0	1	0	0	0
Unclassified Syntrophobacterales	0	0	0	0	0	0	2	1	0	0	0	0	0
Unclassified Deltaproteobacteria	10	5	9	1	2	2	11	1	9	3	3	4	7
Arcobacter	0	0	0	0	0	0	2	0	0	0	0	0	0
Campylobacter	0	0	0	1	0	0	0	0	0	0	0	0	0
Sulfurospirillum	0	0	1	1	0	0	0	0	1	0	0	0	0
Unclassified Campylobacteraceae	0	0	0	0	0	0	0	0	0	0	0	0	0
Sulfuricurvum	0	0	0	1	0	6	12	6	17	0	0	0	0
Sulfurimonas	0	1	0	5	2	4	49	5	14	0	0	2	0
Sulfurovum	0	0	0	0	0	0	1	0	0	0	0	0	3
Wolinella	0	1	0	2	1	1	2	7	15	0	0	0	0
Unclassified Helicobacteraceae	0	1	2	16	2	3	47	27	45	1	0	0	0
Unclassified Campylobacterales	0	0	0	1	0	0	2	7	2	0	0	1	0
Nitratiruptor	0	0	1	0	0	0	0	0	1	0	0	0	0
Unclassified Epsilonproteobacteria	0	0	0	0	0	0	1	3	4	0	0	1	1
Unclassified Proteobacteria	571	198	330	390	635	182	489	731	952	314	229	213	1027
SR1	0	0	0	0	1	0	0	2	2	1	0	0	0
Unclassified Leptospiraceae	0	0	0	0	0	0	1	0	0	0	0	0	0
Spirochaeta	0	0	0	0	0	0	1	0	0	0	0	0	0
Treponema	0	0	0	0	0	0	3	1	0	1	1	0	0
Unclassified Spirochaetales	0	0	0	1	0	0	4	1	0	0	0	0	0
Aminomonas	0	0	1	0	0	0	0	0	0	0	0	0	0
Unclassified Synergistaceae	0	0	0	0	0	0	0	0	0	0	1	0	0
Haloplasma	0	0	3	0	0	0	0	0	0	0	0	0	0
TM7	15	10	39	6	5	2	10	22	23	11	6	4	46
Caldimicrobium	3	0	0	0	1	1	7	0	2	0	0	0	0
Thermodesulfobacterium	3	0	2	0	0	0	2	0	0	0	0	0	0
Unclassified Thermodesulfobacteriaceae	1	0	0	0	0	0	1	0	0	0	0	0	0
Fervidobacterium	3	0	6	1	3	0	0	1	4	1	0	0	0
Thermotoga	2	0	0	0	0	0	0	0	0	1	0	0	0
Opitutus	23	39	40	34	37	99	92	32	90	30	52	112	47
Unclassified Opitutaceae	8	6	2	15	15	27	71	11	14	22	18	38	25
Cerasicoccus	362	39	22	223	250	52	190	163	214	322	268	68	106
Coraliomargarita	6	2	1	12	14	1	3	4	12	22	11	0	0
Unclassified Puniceicoccaceae	404	48	38	347	421	142	574	252	374	510	369	257	310
Unclassified Opitutae	251	27	17	229	283	169	610	140	260	297	226	313	437
Xiphinematobacter	0	0	0	0	0	0	0	0	0	0	0	0	0
Spartobacteria incertae sedis	2	1	0	1	2	1	2	1	3	0	0	0	1
Unclassified Spartobacteria	0	0	0	0	2	0	0	0	0	0	0	0	0
Luteolibacter	0	0	0	1	0	0	0	0	0	0	0	0	0
Verrucomicrobium	0	0	0	0	2	1	4	0	1	0	1	0	1
Unclassified Verrucomicrobiaceae	4	1	0	2	5	0	0	2	5	3	5	0	0
Verrucomicrobia Subdivision 3 incertae sedis	2	17	3	37	79	3	23	25	38	13	24	5	6
Unclassified Verrucomicrobia	80	116	44	347	608	22	66	302	378	237	221	12	28
WS3	0	1	0	0	0	0	0	0	0	0	0	0	0
Unclassified Bacteria	4977	6494	5976	8330	5076	4924	11297	8944	9478	6609	6166	6171	8714
